# Supplementary material for: gauseR: Simple methods for fitting Lotka‐Volterra models describing Gause’s “Struggle for Existence”
Source: Ecol Evol. 2020 Oct 26;10(23):13275–83. doi: 10.1002/ece3.6926 (PMC7713957; doi:10.1002/ece3.6926)
Supplement: Supplementary file 1 — Appendix S1 [file ECE3-10-13275-s001.zip]

Archive with 3 entries (3 files):
- ece36926-sup-0001-TableS1.csv
- ece36926-sup-0002-Supinfo1.gz
- ece36926-sup-0003-Supinfo2.pdf
