# Supplementary material for: gauseR: Simple methods for fitting Lotka‐Volterra models describing Gause’s “Struggle for Existence”
Source: Ecol Evol. 2020 Oct 26;10(23):13275–83. doi: 10.1002/ece3.6926 (PMC7713957; doi:10.1002/ece3.6926)
Supplement: Supplementary file 1 — Appendix S1 [file ECE3-10-13275-s001.zip › ece36926-sup-0001-TableS1.csv]

name	rows	columns	Paper	Figure	Table	Alcohol	Competition	Predator/Prey	Immigration	Individuals	Species	Time	Treatment	Volume
gause_1931_AmN_f01	18	6	Gause_1931_AmN	1	-	-	-	-	-	Y	Y	Y	Y	-
gause_1931_AmN_f02	4	5	Gause_1931_AmN	2	-	-	-	-	-	Y	Y	-	Y	-
gause_1931_AmN_f03	3	5	Gause_1931_AmN	3	-	-	-	-	-	Y	Y	-	Y	-
gause_1932_QR_t05	102	7	Gause_1932_QR	-	5	-	-	-	-	-	Y	Y	Y	Y
gause_1934_book_app_t01	60	10	Gause_1934_book_app	-	1	-	Y	-	-	Y	Y	Y	Y	Y
gause_1934_book_app_t02	28	7	Gause_book_1934	-	A2	Y	Y	-	-	-	Y	Y	Y	Y
gause_1934_book_app_t03	104	6	Gause_book_1934	-	A3	-	Y	-	-	Y	Y	Y	Y	-
gause_1934_book_app_t04	68	7	Gause_1934_book	-	A4	-	Y	-	-	Y	Y	Y	Y	-
gause_1934_book_app_t05	575	8	Gause_1934_book_app	-	5	-	Y	-	-	Y	Y	Y	Y	-
gause_1934_book_f04	8	5	Gause_book_1934	4	-	-	-	-	-	Y	Y	Y	-	-
gause_1934_book_f09	9	5	Gause_book_1934	9	-	-	-	-	-	-	Y	Y	-	Y
gause_1934_book_f10	29	6	Gause_book_1934	10	-	-	-	-	-	Y	Y	Y	Y	-
gause_1934_book_f11	11	7	Gause_book_1934	11	-	Y	-	-	-	-	Y	Y	Y	Y
gause_1934_book_f12	6	5	Gause_book_1934	12	-	Y	-	-	-	Y	Y	-	-	-
gause_1934_book_f13	47	5	Gause_book_1934	13	-	-	Y	-	-	-	Y	Y	-	Y
gause_1934_book_f14	32	6	Gause_book_1934	14	-	-	Y	-	-	-	Y	Y	Y	Y
gause_1934_book_f15	24	6	Gause_book_1934	15	-	-	Y	-	-	-	Y	Y	Y	Y
gause_1934_book_f16	27	6	Gause_book_1934	16	-	-	Y	-	-	-	Y	Y	Y	Y
gause_1934_book_f18	28	6	Gause_book_1934	18	-	-	Y	-	-	Y	Y	Y	Y	-
gause_1934_book_f19	17	6	Gause_book_1934	19	-	-	Y	-	-	Y	Y	Y	Y	-
gause_1934_book_f21	87	6	Gause_book_1934	21	-	-	Y	-	-	Y	Y	Y	-	Y
gause_1934_book_f22	72	4	Gause_book_1934_f22	22	-	-	Y	-	-	-	Y	Y	Y	Y
gause_1934_book_f23	61	6	Gause_book_1934	23	-	-	Y	-	-	-	Y	Y	Y	Y
gause_1934_book_f24	56	6	Gause_book_1934	24	-	-	Y	-	-	-	Y	Y	Y	Y
gause_1934_book_f25	57	6	Gause_book_1934	25	-	-	Y	-	-	-	Y	Y	Y	Y
gause_1934_book_f26	104	6	Gause_book_1934	26	-	-	-	Y	-	Y	Y	Y	Y	-
gause_1934_book_f28	12	6	Gause_book_1934	28	-	-	-	Y	-	Y	Y	Y	Y	-
gause_1934_book_f29	62	7	Gause_book_1934	29	-	-	-	Y	-	Y	Y	Y	Y	Y
gause_1934_book_f30	16	6	Gause_1934_book	30	-	-	-	Y	-	Y	Y	Y	Y	-
gause_1934_book_f31	12	6	Gause_1934_book	31	-	-	-	Y	-	Y	Y	Y	Y	-
gause_1934_book_f32	17	8	Gause_1934_book	32	-	-	-	Y	Y	Y	-	Y	-	-
gause_1934_book_f39.1	36	5	Gause_1934_book	39.1	-	-	-	Y	-	Y	Y	Y	-	-
gause_1934_science_f01	17	3	Gause_1934_science	1	-	-	-	Y	Y	Y	-	Y	-	-
gause_1934_science_f02_03	63	4	Gause_1934_science	2,3	-	-	Y	-	-	-	Y	Y	Y	Y
gause_1936_AnE_f01	34	6	Gause_1936_AnE	1	-	-	-	Y	-	Y	Y	Y	Y	-
gause_1936_AnE_f03.1	22	6	Gause_1936_AnE	3.1	-	-	-	Y	-	Y	Y	Y	Y	-
gause_1936_AnE_f03.3a	24	6	Gause_1936_AnE	3.3a	-	-	-	Y	-	Y	Y	Y	Y	-
gause_1936_AnE_f03.3b	26	6	Gause_1936_AnE	3.3b	-	-	-	Y	-	Y	Y	Y	Y	-
gause_1936_AnE_t02	191	12	Gause_1936_AnE	-	2	-	-	Y	-	Y	Y	Y	Y	-
gause_1936_AnE_t03	266	6	Gause_1936_AmNat	-	3	-	-	Y	-	Y	Y	Y	-	-
huffaker_1963	168	6	Huffaker_1963	3b_4b	-	-	-	Y	-	Y	Y	Y	Y	-
mclaren_1994_f03	140	7	McLaren_1994	3	-	-	-	Y	-	Y	Y	Y	-	-
